# Supplementary material for: Development of a biodegradable and eco-friendly novel printing composite using biomaterials on textile substrate and assessing the characterization
Source: Sci Rep. 2025 May 6;15:15810. doi: 10.1038/s41598-025-99507-6 (PMC12056227; doi:10.1038/s41598-025-99507-6)
Supplement: Supplementary file 1 — Supplementary Material 1 [file 41598_2025_99507_MOESM1_ESM.xlsx]

## Sheet: Non-washed
Wash/Non-wash	Specimen	L*	a*	b*
Non-washed	Conventional Cotton	26.564	54.614	34.366
	Conventional Poly-cotton	27.642	57.38	37.224
	Conventional Linen	27.054	56.46	36.404
	Sustainable Cotton	26.958	51.46	29.556
	Sustainable Poly-cotton	25.496	48.328	25.574
	Sustainable Linen	29.444	54.874	26.828

## Sheet: Washed
Wash/Non wash	Specimen	L*	a*	b*
Washed	Conventional Cotton	26.474	54.254	33.716
	Conventional Poly-cotton	27.446	57.572	38.2
	Conventional Linen	27.894	57.274	35.208
	Sustainable Cotton	26.738	51.914	30.446
	Sustainable Poly-cotton	29.83	53.916	27.708
	Sustainable Linen	29.426	55.74	29.03
